# Supplementary material for: β-catenin-driven endomesoderm specification is a Bilateria-specific novelty
Source: Nat Commun. 2025 Mar 12;16:2476. doi: 10.1038/s41467-025-57109-w (PMC11903683; doi:10.1038/s41467-025-57109-w)
Supplement: Supplementary file 9 — Source Data [file 41467_2025_57109_MOESM9_ESM.zip]

Archive with 5 entries (5 files):
- Description of the Source Data.docx
- Supplementary Data File1.zip
- Supplementary Data File2.zip
- Supplementary Data File3.zip
- Supplementary Data File4.zip
